# Supplementary material for: A Data-Driven Approach to Link GC-MS and LC-MS with Sensory Attributes of Chicken Bouillon with Added Yeast-Derived Flavor Products in a Combined Prediction Model
Source: Metabolites. 2025 May 8;15(5):317. doi: 10.3390/metabo15050317 (PMC12113473; doi:10.3390/metabo15050317)
Supplement: Supplementary file 1 [file metabolites-15-00317-s001.zip]

Archive with 1 entries (1 files):
- metabolites-3566920-supplementary.pdf
